# Supplementary material for: Characterization of SPTLC2 as a key driver promoting microglial activation and energy metabolism reprogramming after ischemic stroke through bulk and single-cell analyses combined with experimental validation
Source: Cell Biol Toxicol. 2025 Oct 7;41(1):137. doi: 10.1007/s10565-025-10085-9 (PMC12504400; doi:10.1007/s10565-025-10085-9)
Supplement: Supplementary file 2 — Supplementary file2 (XLSX 9 KB) [file 10565_2025_10085_MOESM2_ESM.xlsx]

## Sheet: Sheet1
Gene	Forward primer sequence (5’-3’)	Reverse primer sequence (5’-3’)
Il4	GAACGAGGTCACAGGAGAAGG	CTTGGAAGCCCTACAGACGAG
Il1b	TACATCAGCACCTCACAAGCA	CCAGCCCATACTTTAGGAAGA
Il10	GAAGACAATAACTGCACCCA	AACCCAAGTAACCCTTAAAGTC
Il6	CAAAGCCAGAGTCCTTCAGAG	TAGGAGAGCATTGGAAATTGG
Tnf	TCTTCTCATTCCTGCTTGTGG	GATCTGAGTGTGAGGGTCTGG
